# Supplementary material for: Antibiofilm Effect of Nitric Acid-Functionalized Carbon Nanotube-Based Surfaces against E. coli and S. aureus
Source: Antibiotics (Basel). 2023 Nov 11;12(11):1620. doi: 10.3390/antibiotics12111620 (PMC10668832; doi:10.3390/antibiotics12111620)
Supplement: Supplementary file 1 [file antibiotics-12-01620-s001.zip]

Archive with 1 entries (1 files):
- antibiotics-2699703-supplementary.pdf
